# Supplementary material for: Pulmonary Embolism in Women: A Systematic Review of the Current Literature
Source: J Cardiovasc Dev Dis. 2022 Jul 25;9(8):234. doi: 10.3390/jcdd9080234 (PMC9330775; doi:10.3390/jcdd9080234)
Supplement: Supplementary file 1 [file jcdd-09-00234-s001.zip]

Archive with 1 entries (1 files):
- jcdd-1807038-supplementary.pdf
